# Supplementary material for: Vibroscape analysis reveals acoustic niche overlap and plastic alteration of vibratory courtship signals in ground-dwelling wolf spiders
Source: Commun Biol. 2024 Jan 5;7:23. doi: 10.1038/s42003-023-05700-6 (PMC10770364; doi:10.1038/s42003-023-05700-6)
Supplement: Supplementary file 5 — Supplementary Audio [file 42003_2023_5700_MOESM5_ESM.zip]

Archive with 793 entries (784 files):
- Supplementary_S3/unknown1/
- Supplementary_S3/unknown1/audio/
- Supplementary_S3/unknown1/audio/180522_A11_08_wavchunk27_f_GMM_22.wav
- Supplementary_S3/unknown1/audio/180522_A11_08_wavchunk27_f_GMM_23.wav
- Supplementary_S3/unknown1/audio/180522_A16_161_wavchunk29_f_GMM_115.wav
- Supplementary_S3/unknown1/audio/180522_A16_161_wavchunk29_f_GMM_126.wav
- Supplementary_S3/unknown1/audio/180522_A16_161_wavchunk29_f_GMM_141.wav
- Supplementary_S3/unknown1/audio/180522_A16_161_wavchunk29_f_GMM_147.wav
- Supplementary_S3/unknown1/audio/180522_A24_160_wavchunk29_f_GMM_43.wav
- Supplementary_S3/unknown1/audio/180522_A24_160_wavchunk29_f_GMM_49.wav
- Supplementary_S3/unknown1/audio/180522_A24_160_wavchunk33_f_GMM_2.wav
- Supplementary_S3/unknown1/audio/180522_A24_160_wavchunk39_f_GMM_28.wav
- Supplementary_S3/unknown1/audio/180522_A26_08_wavchunk23_f_GMM_1.wav
- Supplementary_S3/unknown1/audio/180522_A26_08_wavchunk23_f_GMM_3.wav
- Supplementary_S3/unknown1/audio/180522_A43_08_wavchunk48_f_GMM_25.wav
- Supplementary_S3/unknown1/audio/180522_A43_08_wavchunk48_f_GMM_26.wav
- Supplementary_S3/unknown1/audio/180522_B11_160_wavchunk37_f_GMM_16.wav
- Supplementary_S3/unknown1/audio/180522_B11_160_wavchunk37_f_GMM_17.wav
- Supplementary_S3/unknown1/audio/180522_B11_160_wavchunk37_f_GMM_20.wav
- Supplementary_S3/unknown1/audio/180522_B11_160_wavchunk38_f_GMM_12.wav
- Supplementary_S3/unknown1/audio/180522_B11_160_wavchunk44_f_GMM_29.wav
- Supplementary_S3/unknown1/audio/180522_B11_161_wavchunk12_f_GMM_33.wav
- Supplementary_S3/unknown1/audio/180522_B11_161_wavchunk12_f_GMM_35.wav
- Supplementary_S3/unknown1/audio/180522_B11_161_wavchunk12_f_GMM_36.wav
- Supplementary_S3/unknown1/audio/180522_B11_161_wavchunk12_f_GMM_45.wav
- Supplementary_S3/unknown1/audio/180522_B19_160_wavchunk22_f_GMM_2.wav
- Supplementary_S3/unknown1/audio/180522_B19_160_wavchunk24_f_GMM_107.wav
- Supplementary_S3/unknown1/audio/180522_B19_161_wavchunk4_f_GMM_46.wav
- Supplementary_S3/unknown1/audio/180522_B19_161_wavchunk5_f_GMM_3.wav
- Supplementary_S3/unknown1/audio/180522_B20_160_wavchunk21_f_GMM_27.wav
- Supplementary_S3/unknown1/audio/180527_C03_08_wavchunk23_f_GMM_158.wav
- Supplementary_S3/unknown1/audio/180527_C03_08_wavchunk24_f_GMM_1.wav
- Supplementary_S3/unknown1/audio/180527_C03_08_wavchunk24_f_GMM_2.wav
- Supplementary_S3/unknown1/audio/180527_C03_08_wavchunk49_f_GMM_20.wav
- Supplementary_S3/unknown1/audio/180527_C03_16_1_wavchunk55_f_GMM_40.wav
- Supplementary_S3/unknown1/audio/180527_C03_16_1_wavchunk8_f_GMM_82.wav
- Supplementary_S3/unknown1/audio/180527_C03_16_1_wavchunk8_f_GMM_83.wav
- Supplementary_S3/unknown1/audio/180527_C05_16_1_wavchunk13_f_GMM_3.wav
- Supplementary_S3/unknown1/audio/180527_C05_16_1_wavchunk13_f_GMM_6.wav
- Supplementary_S3/unknown1/audio/180527_C07_16_1_wavchunk48_f_GMM_62.wav
- Supplementary_S3/unknown1/audio/180527_C09_08_wavchunk48_f_GMM_55.wav
- Supplementary_S3/unknown1/audio/180527_C11_16_1_wavchunk28_f_GMM_41.wav
- Supplementary_S3/unknown1/audio/180527_C11_16_1_wavchunk28_f_GMM_42.wav
- Supplementary_S3/unknown1/audio/180527_C11_16_1_wavchunk42_f_GMM_32.wav
- Supplementary_S3/unknown1/audio/180527_C11_16_1_wavchunk42_f_GMM_50.wav
- Supplementary_S3/unknown1/audio/180527_C11_16_1_wavchunk43_f_GMM_26.wav
- Supplementary_S3/unknown1/audio/180527_C11_16_1_wavchunk43_f_GMM_36.wav
- Supplementary_S3/unknown1/audio/180527_C11_16_1_wavchunk43_f_GMM_4.wav
- Supplementary_S3/unknown1/audio/180527_C11_16_1_wavchunk43_f_GMM_5.wav
- Supplementary_S3/unknown1/audio/180527_C11_16_2_wavchunk13_f_GMM_4.wav
- Supplementary_S3/unknown1/audio/180527_C11_16_2_wavchunk13_f_GMM_83.wav
- Supplementary_S3/unknown1/audio/180527_C11_16_2_wavchunk2_f_GMM_43.wav
- Supplementary_S3/unknown1/audio/180527_C11_16_2_wavchunk2_f_GMM_44.wav
- Supplementary_S3/unknown1/audio/180527_C14_16_1_wavchunk54_f_GMM_32.wav
- Supplementary_S3/unknown1/audio/180527_C14_16_1_wavchunk54_f_GMM_68.wav
- Supplementary_S3/unknown1/audio/180527_C14_16_2_wavchunk0_f_GMM_21.wav
- Supplementary_S3/unknown1/audio/180527_C18_08_wavchunk39_f_GMM_7.wav
- Supplementary_S3/unknown1/audio/180527_C18_08_wavchunk44_f_GMM_46.wav
- Supplementary_S3/unknown1/audio/180527_C18_08_wavchunk44_f_GMM_48.wav
- Supplementary_S3/unknown1/audio/180527_C18_16_1_wavchunk45_f_GMM_14.wav
- Supplementary_S3/unknown1/audio/180527_C18_16_1_wavchunk45_f_GMM_7.wav
- Supplementary_S3/unknown1/audio/180527_C18_16_1_wavchunk46_f_GMM_58.wav
- Supplementary_S3/unknown1/audio/180527_C18_16_1_wavchunk46_f_GMM_66.wav
- Supplementary_S3/unknown1/audio/180527_C18_16_1_wavchunk46_f_GMM_81.wav
- Supplementary_S3/unknown1/audio/180527_C19_08_wavchunk16_f_GMM_55.wav
- Supplementary_S3/unknown1/audio/180527_C19_08_wavchunk16_f_GMM_57.wav
- Supplementary_S3/unknown1/audio/180527_C19_08_wavchunk46_f_GMM_15.wav
- Supplementary_S3/unknown1/audio/180527_C19_08_wavchunk46_f_GMM_21.wav
- Supplementary_S3/unknown1/audio/180527_C23_08_wavchunk39_f_GMM_62.wav
- Supplementary_S3/unknown1/audio/180527_C23_16_2_wavchunk0_f_GMM_62.wav
- Supplementary_S3/unknown1/audio/180527_C23_16_2_wavchunk0_f_GMM_65.wav
- Supplementary_S3/unknown1/audio/180527_C23_16_2_wavchunk14_f_GMM_150.wav
- Supplementary_S3/unknown1/audio/180527_C23_16_2_wavchunk23_f_GMM_106.wav
- Supplementary_S3/unknown1/audio/180527_C23_16_2_wavchunk23_f_GMM_113.wav
- Supplementary_S3/unknown1/audio/180527_C23_16_2_wavchunk23_f_GMM_89.wav
- Supplementary_S3/unknown1/audio/180527_C23_16_2_wavchunk23_f_GMM_90.wav
- Supplementary_S3/unknown1/audio/180527_C23_16_2_wavchunk23_f_GMM_97.wav
- Supplementary_S3/unknown1/audio/180527_C23_16_2_wavchunk23_f_GMM_98.wav
- Supplementary_S3/unknown1/audio/180703_B03_161_wavchunk5_f_GMM_101.wav
- Supplementary_S3/unknown1/audio/180703_B03_161_wavchunk5_f_GMM_82.wav
- Supplementary_S3/unknown1/audio/180703_B03_161_wavchunk5_f_GMM_88.wav
- Supplementary_S3/unknown1/audio/180703_B03_161_wavchunk5_f_GMM_99.wav
- Supplementary_S3/unknown1/audio/180703_B09_160_wavchunk3_f_GMM_4.wav
- Supplementary_S3/unknown1/audio/180703_B09_161_wavchunk11_f_GMM_18.wav
- Supplementary_S3/unknown1/audio/180703_B25_160_wavchunk31_f_GMM_95.wav
- Supplementary_S3/unknown1/audio/180703_B25_160_wavchunk32_f_GMM_20.wav
- Supplementary_S3/unknown1/audio/180703_B25_160_wavchunk32_f_GMM_36.wav
- Supplementary_S3/unknown1/audio/180703_B25_160_wavchunk32_f_GMM_63.wav
- Supplementary_S3/unknown1/audio/180703_B25_161_wavchunk11_f_GMM_122.wav
- Supplementary_S3/unknown1/audio/180703_B25_161_wavchunk11_f_GMM_123.wav
- Supplementary_S3/unknown1/audio/180703_B25_161_wavchunk12_f_GMM_16.wav
- Supplementary_S3/unknown1/audio/180703_B25_161_wavchunk12_f_GMM_21.wav
- Supplementary_S3/unknown1/audio/180703_B25_161_wavchunk12_f_GMM_31.wav
- Supplementary_S3/unknown1/audio/180703_B25_161_wavchunk12_f_GMM_33.wav
- Supplementary_S3/unknown1/spectrogram/
- Supplementary_S3/unknown1/spectrogram/180522_A11_08_wavchunk27_f_GMM_22.png
- Supplementary_S3/unknown1/spectrogram/180522_A11_08_wavchunk27_f_GMM_23.png
- Supplementary_S3/unknown1/spectrogram/180522_A16_161_wavchunk29_f_GMM_115.png
- Supplementary_S3/unknown1/spectrogram/180522_A16_161_wavchunk29_f_GMM_126.png
- Supplementary_S3/unknown1/spectrogram/180522_A16_161_wavchunk29_f_GMM_141.png
- Supplementary_S3/unknown1/spectrogram/180522_A16_161_wavchunk29_f_GMM_147.png
- Supplementary_S3/unknown1/spectrogram/180522_A24_160_wavchunk29_f_GMM_43.png
- Supplementary_S3/unknown1/spectrogram/180522_A24_160_wavchunk29_f_GMM_49.png
- Supplementary_S3/unknown1/spectrogram/180522_A24_160_wavchunk33_f_GMM_2.png
- Supplementary_S3/unknown1/spectrogram/180522_A24_160_wavchunk39_f_GMM_28.png
- Supplementary_S3/unknown1/spectrogram/180522_A26_08_wavchunk23_f_GMM_1.png
- Supplementary_S3/unknown1/spectrogram/180522_A26_08_wavchunk23_f_GMM_3.png
- Supplementary_S3/unknown1/spectrogram/180522_A43_08_wavchunk48_f_GMM_25.png
- Supplementary_S3/unknown1/spectrogram/180522_A43_08_wavchunk48_f_GMM_26.png
- Supplementary_S3/unknown1/spectrogram/180522_B11_160_wavchunk37_f_GMM_16.png
- Supplementary_S3/unknown1/spectrogram/180522_B11_160_wavchunk37_f_GMM_17.png
- Supplementary_S3/unknown1/spectrogram/180522_B11_160_wavchunk37_f_GMM_20.png
- Supplementary_S3/unknown1/spectrogram/180522_B11_160_wavchunk38_f_GMM_12.png
- Supplementary_S3/unknown1/spectrogram/180522_B11_160_wavchunk44_f_GMM_29.png
- Supplementary_S3/unknown1/spectrogram/180522_B11_161_wavchunk12_f_GMM_33.png
- Supplementary_S3/unknown1/spectrogram/180522_B11_161_wavchunk12_f_GMM_35.png
- Supplementary_S3/unknown1/spectrogram/180522_B11_161_wavchunk12_f_GMM_36.png
- Supplementary_S3/unknown1/spectrogram/180522_B11_161_wavchunk12_f_GMM_45.png
- Supplementary_S3/unknown1/spectrogram/180522_B19_160_wavchunk22_f_GMM_2.png
- Supplementary_S3/unknown1/spectrogram/180522_B19_160_wavchunk24_f_GMM_107.png
- Supplementary_S3/unknown1/spectrogram/180522_B19_161_wavchunk4_f_GMM_46.png
- Supplementary_S3/unknown1/spectrogram/180522_B19_161_wavchunk5_f_GMM_3.png
- Supplementary_S3/unknown1/spectrogram/180522_B20_160_wavchunk21_f_GMM_27.png
- Supplementary_S3/unknown1/spectrogram/180527_C03_08_wavchunk23_f_GMM_158.png
- Supplementary_S3/unknown1/spectrogram/180527_C03_08_wavchunk24_f_GMM_1.png
- Supplementary_S3/unknown1/spectrogram/180527_C03_08_wavchunk24_f_GMM_2.png
- Supplementary_S3/unknown1/spectrogram/180527_C03_08_wavchunk49_f_GMM_20.png
- Supplementary_S3/unknown1/spectrogram/180527_C03_16_1_wavchunk55_f_GMM_40.png
- Supplementary_S3/unknown1/spectrogram/180527_C03_16_1_wavchunk8_f_GMM_82.png
- Supplementary_S3/unknown1/spectrogram/180527_C03_16_1_wavchunk8_f_GMM_83.png
- Supplementary_S3/unknown1/spectrogram/180527_C05_16_1_wavchunk13_f_GMM_3.png
- Supplementary_S3/unknown1/spectrogram/180527_C05_16_1_wavchunk13_f_GMM_6.png
- Supplementary_S3/unknown1/spectrogram/180527_C07_16_1_wavchunk48_f_GMM_62.png
- Supplementary_S3/unknown1/spectrogram/180527_C09_08_wavchunk48_f_GMM_55.png
- Supplementary_S3/unknown1/spectrogram/180527_C11_16_1_wavchunk28_f_GMM_41.png
- Supplementary_S3/unknown1/spectrogram/180527_C11_16_1_wavchunk28_f_GMM_42.png
- Supplementary_S3/unknown1/spectrogram/180527_C11_16_1_wavchunk42_f_GMM_32.png
- Supplementary_S3/unknown1/spectrogram/180527_C11_16_1_wavchunk42_f_GMM_50.png
- Supplementary_S3/unknown1/spectrogram/180527_C11_16_1_wavchunk43_f_GMM_26.png
- Supplementary_S3/unknown1/spectrogram/180527_C11_16_1_wavchunk43_f_GMM_36.png
- Supplementary_S3/unknown1/spectrogram/180527_C11_16_1_wavchunk43_f_GMM_4.png
- Supplementary_S3/unknown1/spectrogram/180527_C11_16_1_wavchunk43_f_GMM_5.png
- Supplementary_S3/unknown1/spectrogram/180527_C11_16_2_wavchunk13_f_GMM_4.png
- Supplementary_S3/unknown1/spectrogram/180527_C11_16_2_wavchunk13_f_GMM_83.png
- Supplementary_S3/unknown1/spectrogram/180527_C11_16_2_wavchunk2_f_GMM_43.png
- Supplementary_S3/unknown1/spectrogram/180527_C11_16_2_wavchunk2_f_GMM_44.png
- Supplementary_S3/unknown1/spectrogram/180527_C14_16_1_wavchunk54_f_GMM_32.png
- Supplementary_S3/unknown1/spectrogram/180527_C14_16_1_wavchunk54_f_GMM_68.png
- Supplementary_S3/unknown1/spectrogram/180527_C14_16_2_wavchunk0_f_GMM_21.png
- Supplementary_S3/unknown1/spectrogram/180527_C18_08_wavchunk39_f_GMM_7.png
- Supplementary_S3/unknown1/spectrogram/180527_C18_08_wavchunk44_f_GMM_46.png
- Supplementary_S3/unknown1/spectrogram/180527_C18_08_wavchunk44_f_GMM_48.png
- Supplementary_S3/unknown1/spectrogram/180527_C18_16_1_wavchunk45_f_GMM_14.png
- Supplementary_S3/unknown1/spectrogram/180527_C18_16_1_wavchunk45_f_GMM_7.png
- Supplementary_S3/unknown1/spectrogram/180527_C18_16_1_wavchunk46_f_GMM_58.png
- Supplementary_S3/unknown1/spectrogram/180527_C18_16_1_wavchunk46_f_GMM_66.png
- Supplementary_S3/unknown1/spectrogram/180527_C18_16_1_wavchunk46_f_GMM_81.png
- Supplementary_S3/unknown1/spectrogram/180527_C19_08_wavchunk16_f_GMM_55.png
- Supplementary_S3/unknown1/spectrogram/180527_C19_08_wavchunk16_f_GMM_57.png
- Supplementary_S3/unknown1/spectrogram/180527_C19_08_wavchunk46_f_GMM_15.png
- Supplementary_S3/unknown1/spectrogram/180527_C19_08_wavchunk46_f_GMM_21.png
- Supplementary_S3/unknown1/spectrogram/180527_C23_08_wavchunk39_f_GMM_62.png
- Supplementary_S3/unknown1/spectrogram/180527_C23_16_2_wavchunk0_f_GMM_62.png
- Supplementary_S3/unknown1/spectrogram/180527_C23_16_2_wavchunk0_f_GMM_65.png
- Supplementary_S3/unknown1/spectrogram/180527_C23_16_2_wavchunk14_f_GMM_150.png
- Supplementary_S3/unknown1/spectrogram/180527_C23_16_2_wavchunk23_f_GMM_106.png
- Supplementary_S3/unknown1/spectrogram/180527_C23_16_2_wavchunk23_f_GMM_113.png
- Supplementary_S3/unknown1/spectrogram/180527_C23_16_2_wavchunk23_f_GMM_89.png
- Supplementary_S3/unknown1/spectrogram/180527_C23_16_2_wavchunk23_f_GMM_90.png
- Supplementary_S3/unknown1/spectrogram/180527_C23_16_2_wavchunk23_f_GMM_97.png
- Supplementary_S3/unknown1/spectrogram/180527_C23_16_2_wavchunk23_f_GMM_98.png
- Supplementary_S3/unknown1/spectrogram/180703_B03_161_wavchunk5_f_GMM_101.png
- Supplementary_S3/unknown1/spectrogram/180703_B03_161_wavchunk5_f_GMM_82.png
- Supplementary_S3/unknown1/spectrogram/180703_B03_161_wavchunk5_f_GMM_88.png
- Supplementary_S3/unknown1/spectrogram/180703_B03_161_wavchunk5_f_GMM_99.png
- Supplementary_S3/unknown1/spectrogram/180703_B09_160_wavchunk3_f_GMM_4.png
- Supplementary_S3/unknown1/spectrogram/180703_B09_161_wavchunk11_f_GMM_18.png
- Supplementary_S3/unknown1/spectrogram/180703_B25_160_wavchunk31_f_GMM_95.png
- Supplementary_S3/unknown1/spectrogram/180703_B25_160_wavchunk32_f_GMM_20.png
- Supplementary_S3/unknown1/spectrogram/180703_B25_160_wavchunk32_f_GMM_36.png
- Supplementary_S3/unknown1/spectrogram/180703_B25_160_wavchunk32_f_GMM_63.png
- Supplementary_S3/unknown1/spectrogram/180703_B25_161_wavchunk11_f_GMM_122.png
- Supplementary_S3/unknown1/spectrogram/180703_B25_161_wavchunk11_f_GMM_123.png
- Supplementary_S3/unknown1/spectrogram/180703_B25_161_wavchunk12_f_GMM_16.png
- Supplementary_S3/unknown1/spectrogram/180703_B25_161_wavchunk12_f_GMM_21.png
- Supplementary_S3/unknown1/spectrogram/180703_B25_161_wavchunk12_f_GMM_31.png
- Supplementary_S3/unknown1/spectrogram/180703_B25_161_wavchunk12_f_GMM_33.png
- Supplementary_S3/unknown2/
- Supplementary_S3/unknown2/audio/
- Supplementary_S3/unknown2/audio/180520_D02_08_2_wavchunk36_f_GMM_10.wav
- Supplementary_S3/unknown2/audio/180520_D02_08_2_wavchunk36_f_GMM_11.wav
- Supplementary_S3/unknown2/audio/180520_D02_08_2_wavchunk36_f_GMM_13.wav
- Supplementary_S3/unknown2/audio/180520_D02_08_2_wavchunk36_f_GMM_5.wav
- Supplementary_S3/unknown2/audio/180520_D02_08_2_wavchunk36_f_GMM_6.wav
- Supplementary_S3/unknown2/audio/180520_D05_08_2_wavchunk30_f_GMM_66.wav
- Supplementary_S3/unknown2/audio/180520_D05_08_2_wavchunk30_f_GMM_74.wav
- Supplementary_S3/unknown2/audio/180520_D05_08_2_wavchunk30_f_GMM_75.wav
- Supplementary_S3/unknown2/audio/180520_D05_08_2_wavchunk31_f_GMM_10.wav
- Supplementary_S3/unknown2/audio/180520_D05_08_2_wavchunk31_f_GMM_12.wav
- Supplementary_S3/unknown2/audio/180520_D05_08_2_wavchunk31_f_GMM_41.wav
- Supplementary_S3/unknown2/audio/180520_D05_08_2_wavchunk31_f_GMM_9.wav
- Supplementary_S3/unknown2/audio/180522_B06_160_wavchunk31_f_GMM_14.wav
- Supplementary_S3/unknown2/audio/180522_B06_160_wavchunk31_f_GMM_15.wav
- Supplementary_S3/unknown2/audio/180522_B06_160_wavchunk31_f_GMM_16.wav
- Supplementary_S3/unknown2/audio/180522_B06_160_wavchunk31_f_GMM_17.wav
- Supplementary_S3/unknown2/audio/180522_B06_160_wavchunk31_f_GMM_18.wav
- Supplementary_S3/unknown2/audio/180522_B06_160_wavchunk31_f_GMM_19.wav
- Supplementary_S3/unknown2/audio/180522_B06_160_wavchunk31_f_GMM_20.wav
- Supplementary_S3/unknown2/audio/180522_B06_160_wavchunk31_f_GMM_22.wav
- Supplementary_S3/unknown2/audio/180522_B06_160_wavchunk31_f_GMM_23.wav
- Supplementary_S3/unknown2/audio/180522_B06_160_wavchunk31_f_GMM_31.wav
- Supplementary_S3/unknown2/audio/180522_B06_160_wavchunk31_f_GMM_34.wav
- Supplementary_S3/unknown2/audio/180522_B06_160_wavchunk31_f_GMM_7.wav
- Supplementary_S3/unknown2/audio/180522_B06_160_wavchunk32_f_GMM_5.wav
- Supplementary_S3/unknown2/audio/180522_B06_160_wavchunk32_f_GMM_6.wav
- Supplementary_S3/unknown2/audio/180522_B06_160_wavchunk32_f_GMM_8.wav
- Supplementary_S3/unknown2/audio/180522_B06_161_wavchunk8_f_GMM_16.wav
- Supplementary_S3/unknown2/audio/180522_B07_08_wavchunk29_f_GMM_8.wav
- Supplementary_S3/unknown2/audio/180522_B07_08_wavchunk30_f_GMM_5.wav
- Supplementary_S3/unknown2/audio/180522_B07_08_wavchunk30_f_GMM_7.wav
- Supplementary_S3/unknown2/audio/180522_B07_08_wavchunk30_f_GMM_8.wav
- Supplementary_S3/unknown2/audio/180522_B11_160_wavchunk3_f_GMM_35.wav
- Supplementary_S3/unknown2/audio/180522_B12_08_wavchunk0_f_GMM_18.wav
- Supplementary_S3/unknown2/audio/180522_B12_08_wavchunk0_f_GMM_19.wav
- Supplementary_S3/unknown2/audio/180522_B12_08_wavchunk0_f_GMM_20.wav
- Supplementary_S3/unknown2/audio/180522_B12_08_wavchunk0_f_GMM_24.wav
- Supplementary_S3/unknown2/audio/180522_B12_08_wavchunk0_f_GMM_25.wav
- Supplementary_S3/unknown2/audio/180525_D01_08_wavchunk18_f_GMM_23.wav
- Supplementary_S3/unknown2/audio/180525_D01_08_wavchunk31_f_GMM_10.wav
- Supplementary_S3/unknown2/audio/180525_D01_08_wavchunk31_f_GMM_19.wav
- Supplementary_S3/unknown2/audio/180525_D01_08_wavchunk31_f_GMM_20.wav
- Supplementary_S3/unknown2/audio/180525_D01_08_wavchunk31_f_GMM_31.wav
- Supplementary_S3/unknown2/audio/180525_D01_08_wavchunk31_f_GMM_35.wav
- Supplementary_S3/unknown2/audio/180525_D01_08_wavchunk31_f_GMM_47.wav
- Supplementary_S3/unknown2/audio/180525_D01_08_wavchunk31_f_GMM_6.wav
- Supplementary_S3/unknown2/audio/180525_D01_08_wavchunk31_f_GMM_7.wav
- Supplementary_S3/unknown2/audio/180525_D21_08_wavchunk18_f_GMM_67.wav
- Supplementary_S3/unknown2/audio/180525_D21_08_wavchunk18_f_GMM_69.wav
- Supplementary_S3/unknown2/audio/180525_D21_08_wavchunk18_f_GMM_70.wav
- Supplementary_S3/unknown2/audio/180525_D21_08_wavchunk19_f_GMM_59.wav
- Supplementary_S3/unknown2/audio/180525_D21_08_wavchunk19_f_GMM_63.wav
- Supplementary_S3/unknown2/audio/180525_D21_08_wavchunk19_f_GMM_65.wav
- Supplementary_S3/unknown2/audio/180525_D21_08_wavchunk19_f_GMM_69.wav
- Supplementary_S3/unknown2/audio/180525_D21_08_wavchunk19_f_GMM_75.wav
- Supplementary_S3/unknown2/audio/180525_D21_08_wavchunk19_f_GMM_76.wav
- Supplementary_S3/unknown2/audio/180525_D21_08_wavchunk19_f_GMM_77.wav
- Supplementary_S3/unknown2/audio/180525_D21_08_wavchunk19_f_GMM_79.wav
- Supplementary_S3/unknown2/audio/180525_D21_08_wavchunk19_f_GMM_82.wav
- Supplementary_S3/unknown2/audio/180525_D21_08_wavchunk19_f_GMM_92.wav
- Supplementary_S3/unknown2/audio/180618_C11_16_1_wavchunk32_f_GMM_10.wav
- Supplementary_S3/unknown2/audio/180618_C11_16_1_wavchunk32_f_GMM_12.wav
- Supplementary_S3/unknown2/audio/180618_C12_08_wavchunk36_f_GMM_10.wav
- Supplementary_S3/unknown2/audio/180618_C12_16_1_wavchunk13_f_GMM_40.wav
- Supplementary_S3/unknown2/audio/180618_C12_16_1_wavchunk13_f_GMM_60.wav
- Supplementary_S3/unknown2/audio/180618_C13_08_wavchunk19_f_GMM_54.wav
- Supplementary_S3/unknown2/audio/180618_C13_08_wavchunk24_f_GMM_11.wav
- Supplementary_S3/unknown2/audio/180618_C13_08_wavchunk24_f_GMM_12.wav
- Supplementary_S3/unknown2/audio/180618_C13_08_wavchunk24_f_GMM_13.wav
- Supplementary_S3/unknown2/audio/180618_C13_08_wavchunk24_f_GMM_14.wav
- Supplementary_S3/unknown2/audio/180618_C13_08_wavchunk24_f_GMM_15.wav
- Supplementary_S3/unknown2/audio/180618_C13_08_wavchunk24_f_GMM_17.wav
- Supplementary_S3/unknown2/audio/180618_C13_08_wavchunk24_f_GMM_18.wav
- Supplementary_S3/unknown2/audio/180618_C13_08_wavchunk24_f_GMM_19.wav
- Supplementary_S3/unknown2/audio/180618_C13_08_wavchunk24_f_GMM_20.wav
- Supplementary_S3/unknown2/audio/180618_C13_08_wavchunk24_f_GMM_21.wav
- Supplementary_S3/unknown2/audio/180618_C13_08_wavchunk24_f_GMM_22.wav
- Supplementary_S3/unknown2/audio/180618_C13_08_wavchunk24_f_GMM_23.wav
- Supplementary_S3/unknown2/audio/180618_C13_08_wavchunk24_f_GMM_31.wav
- Supplementary_S3/unknown2/audio/180618_C13_08_wavchunk24_f_GMM_34.wav
- Supplementary_S3/unknown2/audio/180618_C13_08_wavchunk24_f_GMM_35.wav
- Supplementary_S3/unknown2/audio/180618_C13_08_wavchunk24_f_GMM_37.wav
- Supplementary_S3/unknown2/audio/180618_C13_08_wavchunk24_f_GMM_38.wav
- Supplementary_S3/unknown2/audio/180618_C13_08_wavchunk24_f_GMM_44.wav
- Supplementary_S3/unknown2/audio/180618_C13_08_wavchunk24_f_GMM_48.wav
- Supplementary_S3/unknown2/audio/180618_C13_08_wavchunk24_f_GMM_52.wav
- Supplementary_S3/unknown2/audio/180618_C13_08_wavchunk24_f_GMM_54.wav
- Supplementary_S3/unknown2/audio/180618_C13_08_wavchunk24_f_GMM_58.wav
- Supplementary_S3/unknown2/audio/180618_C13_08_wavchunk24_f_GMM_60.wav
- Supplementary_S3/unknown2/audio/180618_C13_08_wavchunk24_f_GMM_64.wav
- Supplementary_S3/unknown2/audio/180618_C13_08_wavchunk24_f_GMM_65.wav
- Supplementary_S3/unknown2/audio/180618_C13_08_wavchunk24_f_GMM_67.wav
- Supplementary_S3/unknown2/audio/180618_C13_08_wavchunk24_f_GMM_9.wav
- Supplementary_S3/unknown2/audio/180618_C13_16_1_wavchunk13_f_GMM_14.wav
- Supplementary_S3/unknown2/audio/180618_C13_16_1_wavchunk13_f_GMM_16.wav
- Supplementary_S3/unknown2/audio/180618_C13_16_1_wavchunk13_f_GMM_20.wav
- Supplementary_S3/unknown2/audio/180618_C13_16_1_wavchunk14_f_GMM_1.wav
- Supplementary_S3/unknown2/audio/180618_C13_16_1_wavchunk20_f_GMM_36.wav
- Supplementary_S3/unknown2/audio/180618_C13_16_1_wavchunk20_f_GMM_39.wav
- Supplementary_S3/unknown2/audio/180618_C13_16_1_wavchunk20_f_GMM_40.wav
- Supplementary_S3/unknown2/audio/180618_C13_16_1_wavchunk20_f_GMM_47.wav
- Supplementary_S3/unknown2/audio/180618_C13_16_1_wavchunk20_f_GMM_48.wav
- Supplementary_S3/unknown2/audio/180618_C13_16_1_wavchunk20_f_GMM_49.wav
- Supplementary_S3/unknown2/audio/180618_C13_16_1_wavchunk20_f_GMM_51.wav
- Supplementary_S3/unknown2/audio/180618_C13_16_1_wavchunk20_f_GMM_53.wav
- Supplementary_S3/unknown2/audio/180618_C13_16_1_wavchunk45_f_GMM_3.wav
- Supplementary_S3/unknown2/audio/180618_E14_161_wavchunk11_f_GMM_3.wav
- Supplementary_S3/unknown2/audio/180618_E14_161_wavchunk12_f_GMM_105.wav
- Supplementary_S3/unknown2/audio/180618_E14_161_wavchunk12_f_GMM_106.wav
- Supplementary_S3/unknown2/audio/180618_E14_161_wavchunk12_f_GMM_108.wav
- Supplementary_S3/unknown2/audio/180618_E14_161_wavchunk12_f_GMM_72.wav
[truncated: 493 more entries]
