# Supplementary material for: Vibroscape analysis reveals acoustic niche overlap and plastic alteration of vibratory courtship signals in ground-dwelling wolf spiders
Source: Commun Biol. 2024 Jan 5;7:23. doi: 10.1038/s42003-023-05700-6 (PMC10770364; doi:10.1038/s42003-023-05700-6)
Supplement: Supplementary file 6 — Supplementary Software [file 42003_2023_5700_MOESM6_ESM.zip]

Archive with 3 entries (3 files):
- code1_filtering.py
- code2_finding_bouts_GMM.py
- code3_spectrogram.py
